# Supplementary material for: New Evidence for Cotinus coggygria Scop. Extracts Application in Gastrointestinal Ailments
Source: Pharmaceuticals (Basel). 2025 Jan 15;18(1):98. doi: 10.3390/ph18010098 (PMC11769289; doi:10.3390/ph18010098)
Supplement: Supplementary file 1 [file pharmaceuticals-18-00098-s001.zip]

Archive with 1 entries (1 files):
- pharmaceuticals-3371929-supplementary.pdf
